# Supplementary material for: Health assessment of Conolophus subcristatus, Conolophus pallidus, and C. subcristatus X Amblyrhynchus cristatus hybrid (Galápagos land iguanas)
Source: PLoS One. 2019 Oct 16;14(10):e0222884. doi: 10.1371/journal.pone.0222884 (PMC6795429; doi:10.1371/journal.pone.0222884)
Supplement: S1 File — (XLSX) [file pone.0222884.s001.xlsx]

## Sheet: Biological Data
Galapagos land iguana health assessment, July 2018
Lab ID	iStatNo	Transponder #	Location	Date July 2018	Sex	wt (kg)	SV (mm)	Tail (mm)	Body Temp	Comment
1	CS-01	900026099577749	N. Seymour	25-7-18		6.2	51.5	53	23.6		Conolophus subcristatus
2	CS-02	081*265*858	N. Seymour	25-7-18		3.7	41	45	24		Conolophus subcristatus
3	CS-03	*081*285*075	N. Seymour	25-7-18		4.6	48	51.5	23.5		Conolophus subcristatus
4	CS-04	9000260099577600	N. Seymour	25-7-18		7.1	52	61	24.4		Conolophus subcristatus
5	CS-05	900026022577742	N. Seymour	25-7-18		6.4	55.5	62	25.7		Conolophus subcristatus
6	CS-06	*081*284*827	N. Seymour	25-7-18		4.9	50	51	26.1		Conolophus subcristatus
7	CS-07	*081*120*277	N. Seymour	25-7-18		2.9	41	47	26.2		Conolophus subcristatus
8	CS-08	*081*266*357	N. Seymour	25-7-18		6.2	56.5	49	32.7		Conolophus subcristatus
9	CS-09	*080*611*793	N. Seymour	25-7-18		3.3	43	47	27.7		Conolophus subcristatus
10	CS-10	*081*103*606	N. Seymour	25-7-18		6	43.5	54	33.7		Conolophus subcristatus
11	CS-11	*081*262*819	N. Seymour	25-7-18		6.2	49.3	55.5	33.2		Conolophus subcristatus
12	CS-12	90000260--577600	N. Seymour	25-7-18		5.7	49.8	56	31.7		Conolophus subcristatus
13	CS-13	*080*633*565	N. Seymour	25-7-18		2.8	35.5	45	28.1		Conolophus subcristatus
14	CS-14	*081*107*125	N. Seymour	25-7-18		2.2	36.6	41	30.8		Conolophus subcristatus
15	CS-15	*041*827*265	N. Seymour	25-7-18		6.7	51	54.5	30.2		Conolophus subcristatus
16	CS-16	*015*814*613	N. Seymour	26-7-18		7.2	52	67	29.4		Conolophus subcristatus
17	CS-17	*080*612*600	N. Seymour	26-7-18		3.5	46	49	30		Conolophus subcristatus
18	CS-18	*080*615*849	N. Seymour	26-7-18		3.7	41.5	39	36.7		Conolophus subcristatus
19	CS-19	900026000577733	N. Seymour	26-7-18		5	48.7	51	34.5		Conolophus subcristatus
20	CS-20	*081*264*349	N. Seymour	26-7-18		4	42.5	46.8	30.1		Conolophus subcristatus
21	CS-21	*017*044*089	S.Plazas	26-7-18		1.2	35	35.5	34.3		Conolophus subcristatus
22	CS-22	981098102935339	S.Plazas	26-7-18		1.7	33.5	35.8	33.5		Conolophus subcristatus
23	CS-23	*016*844*585	S.Plazas	26-7-18		2	32.6	39	33.3		Conolophus subcristatus
24	CS-24	*017*326*801	S.Plazas	26-7-18		1.8	37.5	38.5	32.6		Conolophus subcristatus
25	H-01	*015*805*372	S.Plazas	26-7-18		2.7	36.5	50	32	Hybrid	Conolophus subcristatus x Amblyrhynchus cristatus
26	CS-25	*016*531*004	S.Plazas	26-7-18		3.1	43	45	32.8		Conolophus subcristatus
27	CS-26	*016*105*875	S.Plazas	27-7-18		1.6	35	34.5	31.2		Conolophus subcristatus
28	CS-27	*014*383*303	S.Plazas	27-7-18		2.9	42.7	43.6	31.7		Conolophus subcristatus
29	CS-28	981098102933390	S.Plazas	27-7-18		1.9	38.5	38	35.7		Conolophus subcristatus
30	CS-29	*015*786*609	S.Plazas	27-7-18		1.7	38	36.5	35.7		Conolophus subcristatus
31	CS-30	*017*053*086	S.Plazas	27-7-18		1.8	36.5	38	34.5		Conolophus subcristatus
32	CP-01	*081*256*791	Santa Fe	28-7-18		3.8	46	52	24.7		Conolophus pallidus
33	CP-02	*081*281*323	Santa Fe	28-7-18		5.3	47	43	26.6		Conolophus pallidus
34	CP-03	*081*106*382	Santa Fe	28-7-18		3.2	42.5	37	30.6		Conolophus pallidus
35	CP-04	*081*104*054	Santa Fe	28-7-18		5.4	47	48	32		Conolophus pallidus
36	CP-05	*081*268*113	Santa Fe	28-7-18		5.3	46	55.5	32.7		Conolophus pallidus
37	CP-06	*081*119*320	Santa Fe	28-7-18		3.6	45	42.2	32		Conolophus pallidus
38	CP-07	*081*282*807	Santa Fe	28-7-18		2.6	46.5	51	31.7		Conolophus pallidus
39	CP-08	*080*638*826	Santa Fe	28-7-18		2.2	40	51.1	34		Conolophus pallidus
40	CP-09	*080*769*601	Santa Fe	28-7-18		1.3	33	46	34.7		Conolophus pallidus
41	CP-10	985112007159454	Santa Fe	28-7-18		4.2	45	50.5	34.6		Conolophus pallidus
42	CP-11	985112007159342	Santa Fe	28-7-18		4.3	52	53.8	33.8		Conolophus pallidus
43	CP-12	985112007159341	Santa Fe	28-7-18		2.6	38.5	47	33.7		Conolophus pallidus
44	CP-13	985112007159015	Santa Fe	28-7-18		6	52	34.5	33.1		Conolophus pallidus
45	CP-14	985112007159049	Santa Fe	28-7-18		4.2	42.5	48.5	32.6		Conolophus pallidus
46	CP-15	985112007159922	Santa Fe	28-7-18		3.9	40.5	48.5	33.5		Conolophus pallidus
47	CP-16	985112007159849	Santa Fe	28-7-18		4.5	43.5	50	36		Conolophus pallidus
48	CP-17	*017*778*541	Santa Fe	28-7-18		6.5	51	49	34.2		Conolophus pallidus
49	CP-18	4640457622	Santa Fe	28-7-18		3.1	43	50.5	35.2		Conolophus pallidus
50	CP-19	985112007159808	Santa Fe	28-7-18		3	38.5	48.8	32.7		Conolophus pallidus
51	CP-20	*015*585*357	Santa Fe	28-7-18		5.9	50	50.5	33.6		Conolophus pallidus
52	CP-21	985112007159996	Santa Fe	28-7-18		2	39	37	30.2		Conolophus pallidus

## Sheet: Fecal
Galapagos land iguana health assessment, July 2018
Lab number	iStatNo	DATE	Fecal SAF (g feces)	Fecal Helico (cloacal swab)	Fecal culture (1 ml Parapak) (cloacal swab)
1	CS-01	25-7-18
2	CS-02	25-7-18
3	CS-03	25-7-18
4	CS-04	25-7-18
5	CS-05	25-7-18
6	CS-06	25-7-18
7	CS-07	25-7-18
8	CS-08	25-7-18
9	CS-09	25-7-18
10	CS-10	25-7-18
11	CS-11	25-7-18
12	CS-12	25-7-18
13	CS-13	25-7-18
14	CS-14	25-7-18
15	CS-15	25-7-18
16	CS-16	26-7-18		x	x
17	CS-17	26-7-18		x	x
18	CS-18	26-7-18		x	x
19	CS-19	26-7-18		x	x
20	CS-20	26-7-18		x	x
21	CS-21	26-7-18		x	x
22	CS-22	26-7-18		x	x
23	CS-23	26-7-18		x	x
24	CS-24	26-7-18		x	x
25	H-01	26-7-18		x	x
26	CS-25	26-7-18		x	x
27	CS-26	27-7-18	0.5	x	x
28	CS-27	27-7-18		x	x
29	CS-28	27-7-18		x	x
30	CS-29	27-7-18		x	x
31	CS-30	27-7-18		x	x
32	CP-01	28-7-18		x	x
33	CP-02	28-7-18	2.7	x	x
34	CP-03	28-7-18		x	x
35	CP-04	28-7-18	5.6	x	x
36	CP-05	28-7-18		x	x
37	CP-06	28-7-18	9.2	x	x
38	CP-07	28-7-18		x	x
39	CP-08	28-7-18		x	x
40	CP-09	28-7-18		x	x
41	CP-10	28-7-18	3.4	x	x
42	CP-11	28-7-18		x	x
43	CP-12	28-7-18		x	x
44	CP-13	28-7-18	4.6	x	x
45	CP-14	28-7-18	6.8	x	x
46	CP-15	28-7-18	3.9	x	x
47	CP-16	28-7-18		x	x
48	CP-17	28-7-18	5.6	x	x
49	CP-18	28-7-18		x	x
50	CP-19	28-7-18	4.8	x	x
51	CP-20	28-7-18		x	x
52	CP-21	28-7-18		x	x

## Sheet: Physical Exam
Galapagos land iguana health assessment, July 2018
Lab number	iStatNo	DATE	PE/Coments
1	CS-01	25-7-18	No feces, PE WNL
2	CS-02	25-7-18	No feces, PE WNL, tick R axilla collected and L aural mites collected
3	CS-03	25-7-18	No feces, PE WNL
4	CS-04	25-7-18	No feces, PE WNL, 2 ticks R axilla collected
5	CS-05	25-7-18	No feces, PE WNL, 2 ticks L ventral stifle region, 1 tick L axialla, 1 R dorsal region, all collected
6	CS-06	25-7-18	No feces, PE WNL, 2 ticks L ventral stifle region collected
7	CS-07	25-7-18	No feces, PE WNL, 1 tick L stifle region, 1 tick R groin, 1 R thoracic region, all collected
8	CS-08	25-7-18	No feces, PE WNL
9	CS-09	25-7-18	No feces, PE WNL
10	CS-10	25-7-18	No feces, PE WNL
11	CS-11	25-7-18	No feces, PE WNL
12	CS-12	25-7-18	No feces, PE WNL
13	CS-13	25-7-18	No feces, PE WNL, 1 tick L axilla collected
14	CS-14	25-7-18	No feces, PE WNL, 1 tick L axilla collected
15	CS-15	25-7-18	No feces, PE WNL
16	CS-16	26-7-18	No feces, PE WNL, 2 ticks L axilla collected
17	CS-17	26-7-18	No feces, PE WNL, ticks R and L axilla and L and R stifle region collected
18	CS-18	26-7-18	No feces, PE WNL
19	CS-19	26-7-18	No feces, PE WNL
20	CS-20	26-7-18	No feces, PE WNL
21	CS-21	26-7-18	No feces, PE WNL
22	CS-22	26-7-18	No feces, PE WNL
23	CS-23	26-7-18	No feces, PE WNL
24	CS-24	26-7-18	No feces, PE WNL
25	H-01	26-7-18	No feces, PE WNL, ** hybrid land/marine iguana
26	CS-25	26-7-18	No feces, PE WNL
27	CS-26	27-7-18	Small amount feces collected, PE WNL
28	CS-27	27-7-18	No feces, PE WNL
29	CS-28	27-7-18	No feces, PE WNL
30	CS-29	27-7-18	No feces, PE WNL, fat observed in blood collection tube
31	CS-30	27-7-18	No feces, PE WNL
32	CP-01	28-7-18	No feces, PE WNL	For Santa Fe iguanas the lateral tail bleed approach worked better than ventral tail
33	CP-02	28-7-18	PE WNL, feces collected
34	CP-03	28-7-18	No feces, PE WNL
35	CP-04	28-7-18	PE WNL, feces collected
36	CP-05	28-7-18	No feces, PE WNL
37	CP-06	28-7-18	PE WNL, feces collected
38	CP-07	28-7-18	No feces, PE WNL
39	CP-08	28-7-18	PE WNL, +/- cervical red mites, unable to collect sample
40	CP-09	28-7-18	No feces, PE WNL
41	CP-10	28-7-18	PE WNL, feces collected
42	CP-11	28-7-18	No feces, PE WNL
43	CP-12	28-7-18	No feces, PE WNL
44	CP-13	28-7-18	PE WNL, feces collected, very small ticks around neck collected	these iguanas were in same area at the beginning of the public path along the cliff edge
45	CP-14	28-7-18	PE WNL, feces collected, very small ticks around neck collected	these iguanas were in same area at the beginning of the public path along the cliff edge
46	CP-15	28-7-18	PE WNL, feces collected, very small ticks around neck and R axilla collected	these iguanas were in same area at the beginning of the public path along the cliff edge
47	CP-16	28-7-18	No feces, PE WNL, several small ticks around neck unable to remove	these iguanas were in same area at the beginning of the public path along the cliff edge
48	CP-17	28-7-18	PE WNL, feces collected, several ticks in axilla and cervical area collected	these iguanas were in same area at the beginning of the public path along the cliff edge
49	CP-18	28-7-18	No feces, PE WNL, several ticks in axilla and cervical area collected	these iguanas were in same area at the beginning of the public path along the cliff edge
50	CP-19	28-7-18	PE WNL, feces collected, several small ticks collected	these iguanas were in same area at the beginning of the public path along the cliff edge
51	CP-20	28-7-18	No feces, PE WNL
52	CP-21	28-7-18	No feces, PE WNL

## Sheet: Differentials
Galapagos land iguana health assessment, July 2018
Lab number	iStatNo	DATE	HCT	TS	WBC	RBC	Mono	Lymph	Seg	Eosin	Baso	Azur	Band	Meta	Myelo	Comments
1	CS-01	25-7-18	27	4.9		610000
2	CS-02	25-7-18	28	5.2		720000
3	CS-03	25-7-18	27	5		720000
4	CS-04	25-7-18	28	5.8		610000
5	CS-05	25-7-18	24	4.2		925000
6	CS-06	25-7-18	32	5.5		745000										Hematocrit verified
7	CS-07	25-7-18	27	5		745000
8	CS-08	25-7-18	27	4.8		620000
9	CS-09	25-7-18	29	5.2		290000
10	CS-10	25-7-18	31	5.8		680000
11	CS-11	25-7-18	26	5.2		675000
12	CS-12	25-7-18	32	5		665000
13	CS-13	25-7-18	28	5		830000
14	CS-14	25-7-18	32	6.6		730000										Total solids verified
15	CS-15	25-7-18	28	4.6		875000
16	CS-16	26-7-18	28	4.8		660000
17	CS-17	26-7-18	31	4.8		665000
18	CS-18	26-7-18	27	4.9		585000
19	CS-19	26-7-18	31	6		665000										Total solids verified
20	CS-20	26-7-18	29	4.7		725000
21	CS-21	26-7-18	34	5.2		795000
22	CS-22	26-7-18	27	5		720000
23	CS-23	26-7-18	26	4.3		505000
24	CS-24	26-7-18	36	4.2		565000
25	H-01	26-7-18	36	4.6		1025000
26	CS-25	26-7-18	24	4.4		605000
27	CS-26	27-7-18	26	4.4		595000
28	CS-27	27-7-18	27	6.4		640000										Total solids verified
29	CS-28	27-7-18	29	4.6		690000
30	CS-29	27-7-18	26	4.4		595000
31	CS-30	27-7-18	26	5.4		550000
32	CP-01	28-7-18	35	6.2		810000
33	CP-02	28-7-18	41	6.6		830000
34	CP-03	28-7-18	41	6.6		720000
35	CP-04	28-7-18	47	6.8		740000
36	CP-05	28-7-18	50	7.2		1005000
37	CP-06	28-7-18	32	6.8		***QNS
38	CP-07	28-7-18	36	6		740000
39	CP-08	28-7-18	34	5.8		930000
40	CP-09	28-7-18	34	5		755000
41	CP-10	28-7-18	35	10		***PQ / clumping										Total solids verified. Poor sample quality lots of cell clumping
42	CP-11	28-7-18	40	6.4		730000
43	CP-12	28-7-18	52	6.2		605000
44	CP-13	28-7-18	45	7		760000
45	CP-14	28-7-18	31	6		770000
46	CP-15	28-7-18	37	>12		760000										Total solids verified
47	CP-16	28-7-18	39	11.8		850000										Total solids verified
48	CP-17	28-7-18	44	6.6		1085000										Major cell clumping poor sample quality for count
49	CP-18	28-7-18	46	10.4		705000
50	CP-19	28-7-18	32	6.6		280000
51	CP-20	28-7-18	44	6		685000
52	CP-21	28-7-18	38	6		770000										Major cell clumping poor sample quality for count

## Sheet: Samples
Galapagos land iguana health assessment, July 2018
Lab number	iStatNo	CBC	Chem	Istat	Lactate	Bank	Ticks in 70 % ETOH	Slides	Heavy Metals	Minerals	Filter paper 903 (50 ul blood spot)	Filter paper FTA (50 ul blood spot)
1	CS-01		x	x	x	x		2	x	x	1	1
2	CS-02		x	x	x	x	x	2	x	x	1	1
3	CS-03		x	x	x	x		2	x	x	1	1
4	CS-04		x	x	x	x	x	2	x	x	1	1
5	CS-05		x	x	x	x	x	2	x	x	1	1
6	CS-06		x	x	x	x	x	2	x	x	1	1
7	CS-07		x	x	x	x	x	2	x	x	1	1
8	CS-08		x	x	x	x		2	x	x	1	1
9	CS-09		x	x	x	x		2	x	x	1	1
10	CS-10		x	x	x	x		2	x	x	1	1
11	CS-11		x	x	x	x		2	x	x	1	1
12	CS-12		x	x	x	x		2	x	x	1	1
13	CS-13		x	x	x	x	x	2	x	x	1	1
14	CS-14		x	x	x		x	2	x	x	1	1
15	CS-15		x	x	x	x		2	x	x	1	1
16	CS-16		x	x	x	x	x	2	x	x	1	1
17	CS-17		x	x	x		x	2		x	1	1
18	CS-18		x	x	x	x		2	x	x	1	1
19	CS-19		x	x	x	x		2	x	x	1	1
20	CS-20		x	x	x	x		2	x	x	1	1
21	CS-21		x	x	x	x		2	x	x	1	1
22	CS-22		x	x	x	x		2	x	x	1	1
23	CS-23		x	x	x	x		2	x	x	1	1
24	CS-24		x	x	x	x		2	x	x	1	1
25	H-01		x	x	x	x		2	x	x	1	1
26	CS-25		x	x	x	x		2	x	x	1	1
27	CS-26		x	x	x	x		2	x	x	1	1
28	CS-27		x	x	x	x		2	x	x	1	1
29	CS-28		x	x	x	x		2	x	x	1	1
30	CS-29		x	x	x	x		2	x	x	1	1
31	CS-30		x	x	x	x		2	x	x	1	1
32	CP-01		x	x	x	x		2	x	x	1	1
33	CP-02		x	x	x	x		2	x	x	1	1
34	CP-03		x	x	x			2	x	x	1	1
35	CP-04		x	x	x	x		2	x	x	1	1
36	CP-05		x	x	x			2	x	x	1	1
37	CP-06		x	x	x			2		x	1	1
38	CP-07		x	x	x	x		2	x	x	1	1
39	CP-08		x	x	x	x		2	x	x	1	1
40	CP-09		x	x	x	x		2	x	x	1	1
41	CP-10		x	x	x	x		2	x	x	1	1
42	CP-11		x	x	x	x		2	x	x	1	1
43	CP-12		x	x	x			2	x	x	1	1
44	CP-13		x	x	x		x	2	x	x	1	1
45	CP-14		x	x	x		x	2	x	x	1	1
46	CP-15		x	x	x		x	2	x	x	1	1
47	CP-16		x	x	x	x		2	x	x	1	1
48	CP-17		x	x	x	x	x	2	x	x	1	1
49	CP-18		x	x	x		x	2	x	x	1	1
50	CP-19		x	x	x		x	2	x	x	1	1
51	CP-20		x	x	x			2	x	x	1	1
52	CP-21			x	x			2	x		1	1

## Sheet: FWS Inventory
INVENTORY OF SAMPLES FOR US FISH AND WILDLIFE SERVICE
Samples collected …. by Dr. …. and imported to the US …..
All samples from ….., no mortalities or injuries
All wild animals, Galapagos
			Total number of samples of all types	Total number of blood vials/sample		# Slides	# Filter paper (903) with blood spot	# Filter paper (FTA) with blood spot	Feces in SAF preservative	Cloacal swab Helico culture media	Cloacal swab bacterial culture (in 1 ml Parapak)	Ticks in 70 % ETOH
Lab ID	iStatNo	Transponder #		# vials plasma (p)/whole blood (wb)
1	CS-01	900026099577749	9	5	1x0.5 ml p (chem); 1x0.5 ml wb (heavy metal); 1x0.5 ml p (minerals); 2x0.3 ml p (bank)	2	1	1
2	CS-02	081*265*858	11	6	1x0.5 ml p (chem); 1x0.5 ml wb (heavy metal); 1x0.5 ml p (minerals); 2x0.5 ml (bank); 1x0.3 ml p (bank)	2	1	1				x
3	CS-03	*081*285*075	9	5	1x0.5 ml p (chem); 1x0.5 ml wb (heavy metal); 1x0.5 ml p (minerals); 2x0.5 ml p (bank)	2	1	1
4	CS-04	9000260099577600	9	4	1x0.5 ml p (chem); 1x0.5 ml wb (heavy metal); 1x0.5 ml p (minerals); 1x0.5 ml p (bank)	2	1	1				x
5	CS-05	900026022577742	9	4	1x0.5 ml p (chem); 1x0.5 ml wb (heavy metal); 1x0.5 ml p (minerals); 1x0.5 ml p (bank)	2	1	1				x
6	CS-06	*081*284*827	11	6	1x0.5 ml p (chem); 1x0.5 ml wb (heavy metal); 1x0.5 ml p (minerals); 3x0.5 ml p (bank)	2	1	1				x
7	CS-07	*081*120*277	9	4	1x0.5 ml p (chem); 1x0.5 ml wb (heavy metal); 1x0.5 ml p (minerals); 1x0.5 ml p (bank)	2	1	1				x
8	CS-08	*081*266*357	8	4	1x0.5 ml p (chem); 1x0.5 ml wb (heavy metal); 1x0.5 ml p (minerals); 1x0.5 ml p (bank)	2	1	1
9	CS-09	*080*611*793	9	5	1x0.5 ml p (chem); 1x0.5 ml wb (heavy metal); 1x0.5 ml p (minerals); 2x0.5 ml p (bank)	2	1	1
10	CS-10	*081*103*606	10	6	1x0.5 ml p (chem); 1x0.5 ml wb (heavy metal); 1x0.5 ml p (minerals); 3x0.5 ml p (bank)	2	1	1
11	CS-11	*081*262*819	8	4	1x0.5 ml p (chem); 1x0.5 ml wb (heavy metal); 1x0.5 ml p (minerals); 1x0.5 ml p (bank)	2	1	1
12	CS-12	90000260--577600	8	4	1x0.5 ml p (chem); 1x0.5 ml wb (heavy metal); 1x0.5 ml p (minerals); 1x0.5 ml p (bank)	2	1	1
13	CS-13	*080*633*565	9	4	1x0.5 ml p (chem); 1x0.5 ml wb (heavy metal); 1x0.5 ml p (minerals); 1x0.5 ml p (bank)	2	1	1				x
14	CS-14	*081*107*125	8	3	1x0.5 ml p (chem); 1x0.5 ml wb (heavy metal); 1x0.5 ml p (minerals)	2	1	1				x
15	CS-15	*041*827*265	9	5	1x0.5 ml p (chem); 1x0.5 ml wb (heavy metal); 1x0.5 ml p (minerals); 2x0.5 ml p (bank)	2	1	1
16	CS-16	*015*814*613	12	5	1x0.5 ml p (chem); 1x0.5 ml wb (heavy metal); 1x0.5 ml p (minerals); 2x0.5 ml p (bank)	2	1	1		1	1	x
17	CS-17	*080*612*600	9	2	1x0.5 ml p (chem); 1x0.5 ml p (minerals)	2	1	1		1	1	x
18	CS-18	*080*615*849	12	6	1x0.5 ml p (chem); 1x0.5 ml wb (heavy metal); 1x0.5 ml p (minerals); 3x0.5 ml p (bank)	2	1	1		1	1
19	CS-19	900026000577733	10	4	1x0.5 ml p (chem); 1x0.5 ml wb (heavy metal); 1x0.5 ml p (minerals); 1x0.5 ml p (bank)	2	1	1		1	1
20	CS-20	*081*264*349	12	6	1x0.5 ml p (chem); 1x0.5 ml wb (heavy metal); 1x0.5 ml p (minerals); 3x0.5 ml p (bank)	2	1	1		1	1
21	CS-21	*017*044*089	10	4	1x0.5 ml p (chem); 1x0.5 ml wb (heavy metal); 1x0.5 ml p (minerals); 1x0.5 ml p (bank)	2	1	1		1	1
22	CS-22	981098102935339	12	6	1x0.5 ml p (chem); 1x0.5 ml wb (heavy metal); 1x0.5 ml p (minerals); 3x0.5 ml p (bank)	2	1	1		1	1
23	CS-23	*016*844*585	11	5	1x0.5 ml p (chem); 1x0.5 ml wb (heavy metal); 1x0.5 ml p (minerals); 2x0.5 ml p (bank)	2	1	1		1	1
24	CS-24	*017*326*801	12	6	1x0.5 ml p (chem); 1x0.5 ml wb (heavy metal); 1x0.5 ml p (minerals); 3x0.5 ml p (bank)	2	1	1		1	1
25	H-01	*015*805*372	11	5	1x0.5 ml p (chem); 1x0.5 ml wb (heavy metal); 1x0.5 ml p (minerals); 2x0.5 ml p (bank)	2	1	1		1	1
26	CS-25	*016*531*004	12	6	1x0.5 ml p (chem); 1x0.5 ml wb (heavy metal); 1x0.5 ml p (minerals); 3x0.5 ml p (bank)	2	1	1		1	1
27	CS-26	*016*105*875	11	4	1x0.5 ml p (chem); 1x0.5 ml wb (heavy metal); 1x0.5 ml p (minerals); 1x0.5 ml p (bank)	2	1	1	1	1	1
28	CS-27	*014*383*303	10	4	1x0.5 ml p (chem); 1x0.5 ml wb (heavy metal); 1x0.5 ml p (minerals); 1x0.5 ml p (bank)	2	1	1		1	1
29	CS-28	981098102933390	10	4	1x0.5 ml p (chem); 1x0.5 ml wb (heavy metal); 1x0.5 ml p (minerals); 1x0.5 ml p (bank)	2	1	1		1	1
30	CS-29	*015*786*609	10	4	1x0.5 ml p (chem); 1x0.5 ml wb (heavy metal); 1x0.5 ml p (minerals); 1x0.5 ml p (bank)	2	1	1		1	1
31	CS-30	*017*053*086	10	4	1x0.5 ml p (chem); 1x0.5 ml wb (heavy metal); 1x0.5 ml p (minerals); 1x0.5 ml p (bank)	2	1	1		1	1
32	CP-01	*081*256*791	10	4	1x0.5 ml p (chem); 1x0.5 ml wb (heavy metal); 1x0.5 ml p (minerals); 1x0.25 ml p (bank)	2	1	1		1	1
33	CP-02	*081*281*323	13	6	1x0.5 ml p (chem); 1x0.5 ml wb (heavy metal); 1x0.5 ml p (minerals); 2x0.5 ml p (bank); 1x0.25 ml p (bank)	2	1	1	1	1	1
34	CP-03	*081*106*382	9	3	1x0.5 ml p (chem); 1x0.5 ml wb (heavy metal); 1x0.5 ml p (minerals)	2	1	1		1	1
35	CP-04	*081*104*054	11	4	1x0.5 ml p (chem); 1x0.5 ml wb (heavy metal); 1x0.5 ml p (minerals); 1x0.5 ml p (bank)	2	1	1	1	1	1
36	CP-05	*081*268*113	9	3	1x0.5 ml p (chem); 1x0.5 ml wb (heavy metal); 1x0.5 ml p (minerals)	2	1	1		1	1
37	CP-06	*081*119*320	9	2	1x0.5 ml p (chem); 1x0.5 ml p (minerals)	2	1	1	1	1	1
38	CP-07	*081*282*807	10	4	1x0.5 ml p (chem); 1x0.5 ml wb (heavy metal); 1x0.5 ml p (minerals); 1x0.5 ml p (bank)	2	1	1		1	1
39	CP-08	*080*638*826	11	5	1x0.5 ml p (chem); 1x0.5 ml wb (heavy metal); 1x0.5 ml p (minerals); 1x0.5 ml p (bank); 1x0.25 ml p (bank)	2	1	1		1	1
40	CP-09	*080*769*601	10	4	1x0.5 ml p (chem); 1x0.5 ml wb (heavy metal); 1x0.5 ml p (minerals); 1x0.5 ml p (bank)	2	1	1		1	1
41	CP-10	985112007159454	13	6	1x0.5 ml p (chem); 1x0.5 ml wb (heavy metal); 1x0.5 ml p (minerals); 2x0.5 ml p (bank); 1x0.75 ml p (bank)	2	1	1	1	1	1
42	CP-11	985112007159342	10	4	1x0.5 ml p (chem); 1x0.5 ml wb (heavy metal); 1x0.5 ml p (minerals); 1x0.25 ml p (bank)	2	1	1		1	1
43	CP-12	985112007159341	9	3	1x0.5 ml p (chem); 1x0.5 ml wb (heavy metal); 1x0.5 ml p (minerals)	2	1	1		1	1
44	CP-13	985112007159015	11	3	1x0.5 ml p (chem); 1x0.5 ml wb (heavy metal); 1x0.5 ml p (minerals)	2	1	1	1	1	1	x
45	CP-14	985112007159049	11	3	1x0.5 ml p (chem); 1x0.5 ml wb (heavy metal); 1x0.5 ml p (minerals)	2	1	1	1	1	1	x
46	CP-15	985112007159922	11	3	1x0.5 ml p (chem); 1x0.5 ml wb (heavy metal); 1x0.5 ml p (minerals)	2	1	1	1	1	1	x
47	CP-16	985112007159849	11	5	1x0.5 ml p (chem); 1x0.5 ml wb (heavy metal); 1x0.5 ml p (minerals); 1x0.5ml p (bank); 1x0.5 ml p (bank)	2	1	1		1	1
48	CP-17	*017*778*541	14	6	1x0.5 ml p (chem); 1x0.5 ml wb (heavy metal); 1x0.5 ml p (minerals); 2x0.5 ml p (bank); 1x0.75 ml p (bank)	2	1	1	1	1	1	x
49	CP-18	4640457622	10	3	1x0.5 ml p (chem); 1x0.5 ml wb (heavy metal); 1x0.5 ml p (minerals)	2	1	1		1	1	x
50	CP-19	985112007159808	11	3	1x0.5 ml p (chem); 1x0.5 ml wb (heavy metal); 1x0.5 ml p (minerals)	2	1	1	1	1	1	x
51	CP-20	*015*585*357	9	3	1x0.5 ml p (chem); 1x0.5 ml wb (heavy metal); 1x0.5 ml p (minerals)	2	1	1		1	1
52	CP-21	985112007159996	7	1	1x0.5 ml wb (heavy metal)	2	1	1		1	1
