# Supplementary material for: Health assessment of Conolophus subcristatus, Conolophus pallidus, and C. subcristatus X Amblyrhynchus cristatus hybrid (Galápagos land iguanas)
Source: PLoS One. 2019 Oct 16;14(10):e0222884. doi: 10.1371/journal.pone.0222884 (PMC6795429; doi:10.1371/journal.pone.0222884)
Supplement: S2 File — (XLSX) [file pone.0222884.s002.xlsx]

## Sheet: Sheet1
Lab number	iStatNo	DATE	Location	Capture Time	Heart (/min)	BodyTemp	SampleTime	Sample Interval	SVL	Tail Length	Total Length	Girth	Weight (kg)	Probe (cm)	Wt To Probe Ratio	Lac	Respiration/min	Blood Interval	Heart-2	Resp-2	PIT TAG	Recapture	Bacteria swab	Release time	Comments	Gender	Axial temp	Femoral temp	Dorsal Temp	iStatNo	BEecf	HCO3	TCO2	sO2%	pHi	pHa	pCO2	pO2	Na	K	iCa	Glu	HctPCV	Hb		RBC	WBC	HctPCVMan
1	CS-01	25-7-18	N. Seymour	08:45:00	36	23.6	08:53:00	8 mins	51.5	53	104.5	45	6.2	4.8	1.3	2.4	12	8			900026099577749	X	X	09:05:00		M	23.3	23.2	23.3	CS-01	-8	16.3	17	100	7.448	7.649	13.2	96	156	3.4	1.59	110	21	7.1
2	CS-02	25-7-18	N. Seymour	09:07:00	48	24	09:15:00	8 mins.	41	45	86	34.2	3.7	2.4	1.54	4.4	12	8			081*265*858		X	09:29:00		F	23.3	23.8	23.8	CS-02	-6	19.4	20	99	7.341	7.528	20.3	62	158	3.6	1.52	126	24	8.2
3	CS-03	25-7-18	N. Seymour	09:29:00	40	23.5	09:38:00	9 mins.	48	51.5	99.5	37	4.6	2.2	2.09	5.3	16	9			*081*285*075		X	09:50:00			23.6	24.1	23.6	CS-03	-11	16.9	18	90	7.202	7.383	23.8	28	154	4	1.47	135	23	7.8
4	CS-04	25-7-18	N. Seymour	09:50:00	54	24.4	10:02:00	12 mins.	52	61	113	44	7.1	4.7	1.51	7.7	16	12			9000260099577600	X	X	10:15:00			24.7	24.7	25	CS-04	-11	16.1	17	91	7.28	7.455	19.7	29	155	3.7	1.53	139	20	6.8
5	CS-05	25-7-18	N. Seymour	10:15:00	48	25.7	10:34:00	19 mins.	55.5	62	117.5	45.2	6.4	4.6	1.4	1.1	16	19			900026022577742	X	X	10:43:00			23.8	25.4	25.4	CS-05	-4	20	21	100	7.463	7.634	17	123	151	3.1	1.58	124	20	6.8
6	CS-06	25-7-18	N. Seymour	10:48:00	40	26.1	11:03:00	15 mins.	50	51	101	37	4.9	4.7	1	7.9	12	15			*081*284*827		X	11:19:00			24.9	25.5	25.8	CS-06	-20	11.6	13	86	6.951	7.08	32.7	40	159	4	1.53	114	22	7.5
7	CS-07	25-7-18	N. Seymour	11:22:00	48	26.2	11:30:00	8 mins.	41	47	88	36	2.9	2		3.5	20	8			*081*120*277		X	11:40:00			25.7	26.5	26.8	CS-07	-15	12.3	13	96	7.244	7.392	17.7	46	152	4	1.5	123	21	7.1
8	CS-08	25-7-18	N. Seymour	12:04:00	60	32.7	12:16:00	12 mins.	56.5	49	105.5	44	6.2	2.5	1.45	11.7	16	12			*081*266*357		X	12:26:00			30.1	32.2	32	CS-08	-13	15.3	17	89	7.182	7.239	33.9	51	149	3.9	1.44	153	20	6.8
9	CS-09	25-7-18	N. Seymour	12:25:00	60	27.7	12:34:00	9 mins.	43	47	90	38.8	3.3	1.5	2.2	5.3	36	9			*080*611*793		X	12:42:00			27.4	27.5	29.6	CS-09	-1	21.8	23	99	7.513	7.657	18	65	160	3.7	1.46	139	22	7.5
10	CS-10	25-7-18	N. Seymour	12:47:00	72	33.7	13:01:00	14 mins	43.5	54	97.5	44	6	4	1.5	12.5	20	14			*081*103*606		X	13:09:00			32.5	33.5	32.7	CS-10	-22	10.9	13	83	6.914	6.952	46.8	62	156	3.6	1.49	129	22	7.5
11	CS-11	25-7-18	N. Seymour	15:02:00	68	33.2	15:10:00	8 mins.	49.3	55.5	104.8	45	6.2	5.4	1.15	6.8	20	8			*081*262*819		X	15:16:00			32.9	32.9	33.6	CS-11	-8	17.2	18	99	7.394	7.45	23.8	115	157	3.2	1.4	121	18	6.1
12	CS-12	25-7-18	N. Seymour	15:16:00	68	31.7	15:28:00	12 mins.	49.8	56	105.8	45	5.7	3.8	1.5	5	20	12			90000260--577600	X	X	15:33:00			31.4	32	31	CS-12	-13	14.7	16	86	7.197	7.268	30.1	43	154	3.3	1.5	112	22	7.5
13	CS-13	25-7-18	N. Seymour	15:35:00	56	28.1	15:42:00	7 mins	35.5	45	80.5	32.5	2.8	1.9	1.5	3.6	24	7			*080*633*565		X	15:51:00			28.2	28	28.1	CS-13	7	31	32	95	7.466	7.601	29.1	38	159	3.5	1.25	125	21	7.1
14	CS-14	25-7-18	N. Seymour	15:50:00	64	30.8	16:02:00	12 mins.	36.6	41	77.6	29.4	2.2	1.8	1.2	11.8	24	12			*081*107*125		X	16:05:00			29.5	30.7	30.9	CS-14	-14	13.7	15	94	7.251	7.336	23.7	53	155	3.7	1.39	126	26	8.8
15	CS-15	25-7-18	N. Seymour	16:08:00	56	30.2	16:17:00	9 mins.	51	54.5	105.5	50	6.7	3.5	1.9	3.3	20	9			*041*827*265	X	X	16:24:00			30	29.4	29.3	CS-15	-6	18.4	19	94	7.409	7.509	21.6	43	157	2.6	1.42	117	20	6.8
16	CS-16	26-7-18	N. Seymour	08:57:00	56	29.4	09:06:00	9 mins.	52	67	119	46	7.2	4	1.8	6.4	12	9			*015*814*613	X	X	09:15:00			30.6	30.8	30.8	CS-16	-13	10.8	11	100	7.463	7.577	10.8	110	151	3.7	1.21	122	19	6.5
17	CS-17	26-7-18	N. Seymour	09:27:00	60	30	09:43:00	16 mins	46	49	95	35	3.5	1.7	2	9.4	28	16			*080*612*600		X				30.7	30.2	31.3	CS-17	-18	12.2	13	83	7.045	7.132	32.7	43	153	4.1	1.5	120	19	6.5
18	CS-18	26-7-18	N. Seymour	09:53:00	60	36.7	10:06:00	13 mins	41.5	39	80.5	36	3.7	4.5	0.12	8.3	24	13			*080*615*849		X	10:18:00			35	36.3	38.2	CS-18	-13	13.5	14	97	7.303	7.307	26.8	100	156	3.3	1.51	133	20	6.8
19	CS-19	26-7-18	N. Seymour	10:26:00	80	34.5	10:40:00	14 mins	48.7	51	99.7	42.8	5	4	1.25	15.5	20	14			900026000577733	X	X	10:46:00			34.1	34.1	35.7	CS-19	-24	9.4	11	82	6.863	6.891	46.9	67	158	3.8	1.51	139	23	7.8
20	CS-20	26-7-18	N. Seymour	10:48:00	64	30.1	11:01:00	13 mins	42.5	46.8	89.3	36.6	4	1.8	2.2	3.7	16	13			*081*264*349		X	11:11:00			22.9	29.7	30.4	CS-20	-11	15	16	97	7.329	7.428	21	60	152	3.3	1.38	130	18	6.1
					56.9	29.115			46.745	51.265	98.01	40.175				6.78	19.2														-11.2	15.825	16.85	93		7.3734	25.48	63.7	155.1	3.575	1.459	126.85	21.05	7.155
					80	36.7			56.5	67		50				15.5	36														7	31	32	100		7.657	46.9	123	160	4.1	1.59	153	26	8.8
					36	23.5			35.5	39		29.4				1.1	12														-24	9.4	11	82		6.891	10.8	28	149	2.6	1.21	110	18	6.1
21	CS-21	26-7-18	S.Plazas	14:21:00	76	34.3	14:35:00	14 mins	35	35.5	70.5	29	1.2	1.4	0.86	4.6	28	14			*017*044*089	X	X				32.8	34.4	33.3	CS-21	-10	13.5	14	98	7.453	7.493	17.1	82	148	2.8	1.31	125	23	7.8
22	CS-22	26-7-18	S.Plazas	14:45:00	64	33.5	14:52:00	7 mins	33.5	35.8	69.3	26.8	1.7	1.9	0.9	9.7	28	7			981098102935339	X	X				31.8	31.6	32	CS-22	-19	11.5	13	88	7.02	7.063	38.3	63	158	3.6	1.45	116	18	6.1
23	CS-23	26-7-18	S.Plazas	15:01:00	68	33.3	15:19:00	18 mins	32.6	39	71.6	31	2	1.8	1.1	6.6	28	18			*016*844*585	X	X				30.8	33.3	33.9	CS-23	3	29.1	31	88	7.323	7.375	47.8	46	151	3.2	1.35	131	18	6.1
24	CS-24	26-7-18	S.Plazas	15:38:00	68	32.6	15:55:00	17 mins	37.5	38.5	76	25	1.8	1.5	1.2	4.1	24	13			*017*326*801	X	X				32.6	31.9	32.9	CS-24	-7	20.6	22	82	7.248	7.309	38.9	40	145	2.9	1.16	110	17	5.8
26	CS-25	26-7-18	S.Plazas	16:32:00	68	32.8	16:43:00	11 mins	43	45	88	32	3.1	1.8	0.49	3.6	24	9			*016*531*004	X	X	16:53:00			28.9	32.4	31.7	CS-25	1	24.1	25	99	7.515	7.58	24.8	102	154	3.3	1.43	127	19	6.5
27	CS-26	27-7-18	S.Plazas	09:05:00	60	31.2	09:13:00	8 mins.	35	34.5	69.5	26	1.6	1.4		3.5	24	8			*016*105*875	X	X	09:25:00			30.6	30.3	31.1	CS-26	-3	21.7	23	94	7.398	7.483	27.3	46	146	3.3	1.33	134	19	6.5
28	CS-27	27-7-18	S.Plazas	09:50:00	56	31.7	10:07:00	17 mins	42.7	43.6	86.3	33.5	2.9	1.7		9.8	32	17			*014*383*303	X	X	10:14:00			31.9	32	32.4	CS-27	-14	12.8	14	95	7.254	7.327	22.9	63	154	3.5	1.45	115	26	8.8
29	CS-28	27-7-18	S.Plazas	10:20:00	84	35.7	10:28:00	8 mins.	38.5	38	76.5	27.9	1.9	1.9		7.7	56	8			981098102933390	X	X	10:37:00			32.4	34.4	36.5	CS-28	-1	25.4	27	95	7.319	7.337	46.7	76	152	3.3	1.4	137	23	7.8
30	CS-29	27-7-18	S.Plazas	10:42:00	84	35.7	10:50:00	8 mins.	38	36.5	74.5	35	1.7	1.6		8.3	36	8			*015*786*609	X	X	10:58:00			32	35.4	37.3	CS-29	-2	25.8	28	90	7.207	7.225	61.3	68	159	4.2	1.43	126	22	7.5
31	CS-30	27-7-18	S.Plazas	11:00:00	72	34.5	11:15:00	15 mins.	36.5	38	74.5	28	1.8	1.6		4.2	56	15			*017*053*086	X	X	11:25:00			32.4	32.3	33.7	CS-30	8	29.6	31	97	7.594	7.634	27.4	67	152	2.9	1.28	135	22	7.5
					70	33.53			37.23		75.67	29.42	1.97			6.21	33.6	11.7													-4.4	21.41	22.8	92.6		7.3826	35.25	65.3	151.9	3.3	1.359	125.6	20.7	7.04
					84	35.7			43		88	35	3.1			9.8	56	18													8	29.6	31	99		7.634	61.3	102	159	4.2	1.45	137	26	8.8
					56	31.2			32.6		69.3	25	1.2			3.5	24	7													-19	11.5	13	82		7.063	17.1	40	145	2.8	1.16	110	17	5.8
32	CP-01	28-7-18	Santa Fe	08:11:00	52	24.7	08:20:00	9 mins.	46	52	98	40	3.8	3.5		5.3	8	9	52	8	*081*256*791		X	08:30:00			24.4	24.3	25.2	CP-01	-3	25.3	27	97	7.191	7.355	38.6	57	155	4.7	1.43	119	26	8.8
33	CP-02	"	"	08:30:00	60	26.6	08:41:00	11 mins.	47	43	90	49	5.3	3.8		10.9	12	11	52	20	*081*281*323		X	08:46:00			25.1	24.6	26.5	CP-02	-17	15.4	18	95	6.951	7.074	44.4	68	157	<2	1.34	122	37	12.6
34	CP-03	"	"	08:45:00	64	30.6	09:05:00	10 mins.	42.5	37	79.5	38	3.2	2.8		9.4	12	20	72	24	*081*106*382		X	09:16:00			29.6	30.9	29.2	CP-03	-17	15.1	17	73	6.958	7.033	50.9	39	157	2.8	1.66	129	31	10.5
35	CP-04	"	"	09:15:00	72	32	09:33:00	18 mins.	47	48	95	49	5.4	2.2		7.7	24	18	72	16	*081*104*054		X	09:47:00			30.4	31.4	31.8	CP-04	-10	20.6	23	52	7.037	7.099	61.6	29	156	3	1.46	135	33	11.2
36	CP-05	"	"	09:49:00	68	32.7	09:58:00	9 mins.	46	55.5	101.5	45.5	5.3	3.8		12.3	20	9	64	24	*081*268*113		X	10:09:00			32.1	31.8	30.3	CP-05	-24	8.6	10	92	6.918	6.967	34.7	82	150	2.6	1.15	136	30	10.2
37	CP-06	"	"	10:27:00	64	32	10:41:00	14 mins.	45	42.2	87.2	39	3.6	1.9		7.2	16	14	51	20	*081*119*320		X	10:58:00			32.1	31.7	31.6	CP-06	-17	11	12	97	7.213	7.281	22	78	149	2.9	1.5	135	25	8.5
38	CP-07	"	"	10:47:00	88	31.7	10:50:00	3 mins.	46.5	51	97.5	35.5	2.6	3.8		10.6	20	3	80	24	*081*282*807		X	11:09:00			31.1	30.9	32.2	CP-07	-16	15.2	17	88	6.979	7.042	51.5	59	155	3.9	1.59	132	26	8.8
39	CP-08	"	"	10:56:00	88	34	11:15:00	19 mins.	40	51.1	91.1	35	2.2	4.5		14.7	44	19	80	26	*080*638*826		X	11:23:00			32.9	32.6	31.4	CP-08	-8	21.1	23	71	7.141	7.18	54.3	40	154	4.1	1.41	124	23	7.8
40	CP-09	"	"	11:23:00	64	34.7	11:36:00	13 mins.	33	46	79	27	1.3	1.4		10.2	24	13	100	24	*080*769*601		X	11:50:00			31.2	31.4	32.6	CP-09	-16	11.7	13	97	7.208	7.239	26.6	98	157	3.5	1.49	149	23	7.8
41	CP-10	"	"	11:47:00	80	34.6	12:02:00	15 mins.	45	50.5	95.5	37	4.2	1.5		14.7	24	15	84	32	985112007159454		X	12:17:00			32.7	34	33.8	CP-10	-19	10.1	11	92	7.114	7.145	28.2	73	148	3.3	1.48	151	27	9.2
42	CP-11	"	"	13:55:00	80	33.8	14:05:00	10 mins.	52	53.8	105.8	40	4.3	3.6		7.3	50	10	96	28	985112007159342		X	14:09:00			33.2	36.6	30.6	CP-11	-11	16.8	18	97	7.197	7.24	37.6	89	154	4.9	1.54	141	30	10.2
43	CP-12	"	"	14:10:00	90	33.7	14:16:00	6 mins.	38.5	47	85.5	31	2.6	1.7		8	28	6	100	28	985112007159341		X	14:30:00			33.1	34	33.3	CP-12	-2	25.2	27	72	7.23	7.274	52.2	36	155	4.4	1.47	143	28	9.5
44	CP-13	"	"	14:21:00	80	33.1	14:33:00	12 mins.	52	34.5	86.5	47.5	6	2.9		8	21	12	80	24	985112007159015		X	14:46:00			32.6	32.5	32.6	CP-13	-13	17.7	20	78	7.047	7.097	54.1	46	157	3.9	1.64	155	37	12.6
45	CP-14	"	"	14:31:00	80	32.6	14:39:00	8 mins.	42.5	48.5	91	36.5	4.2	1.9		6.5	30	8	80	20	985112007159049		X	15:01:00			32.2	32.5	33.1	CP-14	-9	18.2	19	97	7.255	7.316	33.8	81	154	4.1	1.53	127	23	7.8
46	CP-15	"	"	14:49:00	90	33.5	15:12:00	23 mins.	40.5	48.5	89	32	3.9	2		11.8	20	23	96	12	985112007159922		X	15:49:00			33.6	33.4	32.8	CP-15	-9	19.9	22	71	7.154	7.2	48.6	38	149	3.8	1.46	124	31	10.5
47	CP-16	"	"	15:11:00	96	36	15:15:00	4 mins.	43.5	50	93.5	37.5	4.5	1.5		11.9	16	4	96	34	985112007159849		X	15:50:00			34.1	35	34.4	CP-16	-13	15.6	17	93	7.148	7.161	43	81	154	2.7	1.57	127	35	11.9
48	CP-17	"	"	15:20:00	90	34.2	15:37:00	17 mins.	51	49	100	43	6.5	3.5		5.8	24	17	88	28	*017*778*541	X	X	16:01:00			34.1	33.9	34	CP-17	-6	21.7	23	90	7.234	7.272	45.5	57	153	3.9	1.57	139	36	12.2
49	CP-18	"	"	16:02:00	96	35.2	16:08:00	6 mins.	43	50.5	93.5	32.2	3.1	1.4		15	28	6	100	24	4640457622		X	16:26:00			34.6	34	39.9	CP-18	-11	19.3	21	79	7.082	7.105	59.8	53	158	3.9	1.67	153	34	11.6
50	CP-19	"	"	16:20:00	110	32.7	16:43:00	23 mins.	38.5	48.8	87.3	31	3	1.4		6.7	20	23	88	24	985112007159808		X	17:09:00			32.6	31.3	30.9	CP-19	-9	15.4	16	93	7.439	7.503	18.9	47	145	6.6	0.94	106	16	5.4
51	CP-20	"	"	16:34:00	84	33.6	16:36:00	2 mins.	50	50.5	100.5	40	5.9	3.6		7.3	24	2	80	28	*015*585*357	X	X	16:53:00			33.1	34.1	32	CP-20	-8	16.2	17	95	7.427	7.477	21.2	59	155	2.4	1.46	141	30	10.2
52	CP-21	"	"	16:58:00	72	30.2	17:10:00	12 mins.	39	37	76	30	2	3.7		5.2	24	12	80	20	985112007159996		X	17:26:00			30	29.8	26.8	CP-21	-7	20.5	22	95	7.206	7.297	38.5	61	155	4.9	1.6	142	27	9.2
25	H-01	26-7-18	S.Plazas	16:03:00	80	32	16:22:00		36.5	50	86.5	32.4	2.7	3.4	0.8	4.5	20				*015*805*372	X	X	16:31:00			31.6	31.4	31.3	H-01	0	22.9	24	99	7.509	7.586	23.1	83	168	3.2	1.33	109	28	9.5
